# Supplementary material for: Resveratrol Modulates the Gut Microbiota and Inflammation to Protect Against Diabetic Nephropathy in Mice
Source: Front Pharmacol. 2020 Aug 19;11:1249. doi: 10.3389/fphar.2020.01249 (PMC7466761; doi:10.3389/fphar.2020.01249)
Supplement: Table S1 — Alpha-diversity index in db/m groups, db/m+Res, db/db, db/db+Res mice. [file Table_1.xlsx]

## Sheet: Supplemental table 1
1	groups	sample	coverage	sobs	chao	chao_lci	chao_hci	ace	ace_lci	ace_hci	shannon	shannon_lci	shannon_hci	simpson	simpson_lci	simpson_hci	PD_whole_tree
2	Db/m	NC_1	0.998572	306	432	428.429	434.68	337.647	323.444	363.414	4.07849	4.06274	4.09423	0.033817	0.033037	0.034597	22.7005
3	Db/m	NC_2	0.99769	295	354.625	424.889	413.946	338.19	320.011	369.583	4.12454	4.1055	4.14358	0.036813	0.035698	0.037928	23.1074
4	Db/m	NC_3	0.997551	299	432	408.995	345.248	329.897	316.108	354.8	4.01702	3.99178	4.04226	0.049457	0.047848	0.051066	23.4919
5	Db/m	NC_4	0.998321	303	358	328.759	420.433	336.173	321.144	363.649	3.93064	3.90994	3.95133	0.053083	0.051721	0.054444	23.0556
6	Db/m	NC_5	0.997222	239	345.273	368.76	361.069	279.742	262.132	310.76	4.20478	3.18014	3.22943	0.095563	0.092834	0.098293	15.775
7	Db/m	NC_6	0.999058	255	341.188	371.008	341.391	283.565	269.582	310.956	4.87043	3.85588	3.88498	0.039385	0.03867	0.040101	18.6928
8	Db/m+Res	NC_Resv_1	0.998241	276	417.438	296.738	358.798	318.759	300.749	349.873	3.42855	3.40614	3.45095	0.125575	0.122113	0.129038	22.862
9	Db/m+Res	NC_Resv_2	0.997576	293	439.579	317.405	381.902	348.157	326.222	384.576	4.73231	3.71082	3.7538	0.072633	0.07028	0.074985	21.4327
10	Db/m+Res	NC_Resv_3	0.998665	126	375.136	149.576	228.406	177.148	153.758	220.249	4.56974	1.55553	1.58396	0.334162	0.329667	0.338656	13.9606
11	Db/m+Res	NC_Resv_4	0.998385	267	294.857	279.735	327.937	296.126	282.696	321.046	3.51149	3.48766	3.53533	0.108224	0.104885	0.111563	19.195
12	Db/m+Res	NC_Resv_5	0.998106	279	418.844	298.818	359.107	325.466	306.04	358.849	4.43463	3.41138	3.45788	0.114454	0.111194	0.117715	20.3127
13	Db/m+Res	NC_Resv_6	0.998987	162	283.12	170.962	211.769	196.712	179.814	229.638	4.14197	3.12654	3.15741	0.080117	0.078712	0.081521	12.7109
14	Db/m+Res	NC_Resv_7	0.99858	211	264.714	236.869	322.534	256.122	236.1	292.116	4.21564	3.19984	3.23143	0.07625	0.074896	0.077605	16.879
15	Db/db	DN_1	0.998831	225	253.889	238.208	288.187	260.361	244.111	290.428	3.66679	3.65141	3.68217	0.05295	0.051845	0.054055	19.7921
16	Db/db	DN_2	0.998889	244	199.5	267.783	373.514	278.832	262.386	309.989	3.01469	3.99831	4.03107	0.044482	0.043358	0.045606	19.8486
17	Db/db	DN_3	0.998458	252	297.556	272.76	351.969	282.963	268.714	309.358	3.76421	3.74523	3.78319	0.054399	0.053004	0.055794	20.2376
18	Db/db	DN_4	0.997578	264	312.182	206.769	425.779	325.203	300.197	367.484	3.34708	3.3241	3.37005	0.102606	0.099926	0.105287	20.03
19	Db/db	DN_5	0.998607	248	289.353	266.344	341.224	276.984	263.116	303.575	3.62115	3.60065	3.64165	0.068864	0.067186	0.070541	21.1504
20	Db/db	DN_6	0.99781	275	356.162	220.574	419.541	351.28	323.692	394.498	2.19071	2.17199	2.20944	0.238779	0.234918	0.24264	21.2952
21	Db/db+Res	DN_Resv_1	0.997833	297	323.875	328.171	419.824	351.394	328.72	390.277	4.29858	4.282	4.31516	0.024757	0.024231	0.025283	22.2925
22	Db/db+Res	DN_Resv_2	0.998464	299	336.935	317.62	376.289	337.785	321.081	367.126	4.11404	4.09826	4.12982	0.033416	0.03269	0.034142	19.5785
23	Db/db+Res	DN_Resv_3	0.998389	312	490.158	350.747	469.654	355.402	336.985	387.394	3.33902	3.31645	3.3616	0.150712	0.147028	0.154397	22.3827
24	Db/db+Res	DN_Resv_4	0.998233	292	337.294	315.213	380.381	337.852	318.969	369.956	3.82581	3.80878	3.84283	0.04874	0.047642	0.049838	21.2066
25	Db/db+Res	DN_Resv_5	0.997838	289	438.875	314.666	385.92	336.679	317.069	369.989	3.82975	3.80996	3.84953	0.058062	0.056328	0.059796	21.2288
26	Db/db+Res	DN_Resv_7	0.999063	282	324	300.176	379.05	308.841	295.691	334.62	4.13771	4.123	4.15242	0.037183	0.036228	0.038138	19.996
27	Db/db+Res	DN_Resv_7	0.999063	178	456	320.176	339.05	318.841	297.691	344.62	5.13771	4.22321	4.37242	0.067183	0.046228	0.0457881	21.796
