# Supplementary material for: Resveratrol Modulates the Gut Microbiota and Inflammation to Protect Against Diabetic Nephropathy in Mice
Source: Front Pharmacol. 2020 Aug 19;11:1249. doi: 10.3389/fphar.2020.01249 (PMC7466761; doi:10.3389/fphar.2020.01249)
Supplement: Table S2 — Relative gut microbiota abundance at the genus level in four groups. [file Table_2.xlsx]

## Sheet: Supplemental table 2
1	group	sample	Bacteroides	Alistipes	Parasutterella	Rikenella	Odoribacter	Parabacteroides	Alloprevotella
2	Db/m	NC1	0.0348273	0.0612974	0.000248416	0.00845566	0.00770091	0.0264588	0.018736
3	Db/m	NC2	0.0206656	0.0865649	0.000384944	0.00815964	0.0131737	0.02716	0.0133966
4	Db/m	NC3	0.0170358	0.0901989	0.00256308	2.84e-05	0.0142148	0.0272256	0.00854357
5	Db/m	NC4	0.00468514	0.0378715	0.00111961	0.00444121	0.00630715	0.015376	0.00199409
6	Db/m	NC5	0.0120579	0.0922269	0.000106838	0.00374991	0.000267094	0.0432051	0.0018131
7	Db/m	NC6	0.00272403	0.0424049	0	0.00376991	0.0331736	0.00380513	2.81e-05
9	Db/m+Res	NR1	0.00835419	0.0488449	0.0170466	0.0162725	0.113698	0.0192789	0.027261
10	Db/m+Res	NR2	0.0188237	0.126347	0.00500889	0.036775	0.0420803	0.0292454	0.0176927
11	Db/m+Res	NR3	0.00122159	0.0398132	0	0.0437837	0.0279592	0.000227273	0.00411
12	Db/m+Res	NR4	0.00448159	0.0415749	0.0157865	0.0171655	0.065129	0.0189761	0.0203488
13	Db/m+Res	NR5	0.0096161	0.0982799	0.0394297	0.00419017	0.051026	0.030519	0.0288854
14	Db/m+Res	NR6	0.206375	0.053865	3.07e-05	0.012	0.0914593	0.00178094	0.011
15	Db/m+Res	NR7	0.0136662	0	0	0.00423017	0.00821484	0.00478094	0.023489
16	Db/db	DB1	0.00208049	0.0911029	0.00192836	4.768e-05	0.00028208	0.00273126	0.00018875
17	Db/db	DB2	0.0034645	0.0297445	0.00519644	0.00198082	0.00031928	0.00832032	0.00109581
18	Db/db	DB3	0.00438572	0.00867272	0.0022564	0.00360387	0.000142045	0.00643075	6.9573e-05
19	Db/db	DB4	0.00171674	0.0177103	0.000555864	0.000281896	0.0025436	0.000342571	8.5165e-05
20	Db/db	DB5	0.00101496	0.0322914	0.00157596	0.00084522	0.000272147	0.00300531	6.838e-06
21	Db/db	DB6	0.001426	0.003046	0	2.6e-05	6.14e-05	0.000252745	2.69e-05
23	Db/db+Res	DR1	0.0325072	0.152884	0.00106387	0.00365219	0.0532928	0.0194471	0.00239403
24	Db/db+Res	DR2	0.124596	0.133606	0.00322854	0.0182626	0.10474	0.0352005	0.0187453
25	Db/db+Res	DR3	0.00290067	0.11282	0.000234398	0.0330187	0.0807416	0.00769939	0.0266628
26	Db/db+Res	DR4	0.0542775	0.0852688	0.00526997	0.0221155	0.026483	0.0475805	0.0216479
27	Db/db+Res	DR5	0.0559181	0.0996885	0.00508346	0.0124244	0.118417	0.0639757	0.019044
28	Db/db+Res	DR6	0.000208274	0.0305897	0	0.000365076	0.00433699	0.0439757	0.0240443
29	Db/db+Res	DR7	0.0267628	0.0405897	0.00405055	0.0124244	0	0.0218572	0.0185701
