# Supplementary material for: Resveratrol Modulates the Gut Microbiota and Inflammation to Protect Against Diabetic Nephropathy in Mice
Source: Front Pharmacol. 2020 Aug 19;11:1249. doi: 10.3389/fphar.2020.01249 (PMC7466761; doi:10.3389/fphar.2020.01249)
Supplement: Table S3 — Alpha-diversity index in db/db mice following control-FMT (n = 8) or resveratrol-FMT (n = 8). [file Table_3.xlsx]

## Sheet: Supplemental table 3
1	group	sample		coverage	sobs	chao	chao_lci	chao_hci	ace	ace_lci	ace_hci	shannon	shannon_lci	shannon_hci	simpson	simpson_lci	simpson_hci	PD_whole_tree
2	Control	c1		0.998811	291	328.059	307.152	376.028	315.545	303.481	339.271	4.4705	4.4564	4.4846	0.02051	0.020034	0.020985	22.28
3	Control	c2		0.998341	266	334.143	299.883	403.044	313.111	292.972	348.286	3.52733	3.50856	3.5461	0.080785	0.07876	0.082809	22.321
4	Control	c3		0.99854	269	302.6	285.494	337.446	312.13	293.754	344.148	3.5196	3.50179	3.53741	0.071956	0.070354	0.073558	21.9351
5	Control	c4		0.999684	79	86.8571	80.9619	110.468	84.6956	80.7567	97.4663	1.90389	1.8907	1.91709	0.217436	0.21498	0.219892	7.86382
6	Control	c5		0.999206	319	328.2	322.299	344.655	331.867	324.958	346.789	4.34204	4.32526	4.35881	0.031159	0.030246	0.032071	23.7002
7	Control	c6		0.998352	258	296.077	276.128	337.979	297.441	279.977	328.783	3.47579	3.45458	3.497	0.084911	0.082862	0.086961	18.8729
8	Control	c7		0.998571	275	305.1	289.124	339.145	306.255	292.241	331.661	3.78105	3.76304	3.79906	0.055039	0.053608	0.05647	22.4548
9	Control	c8		0.996918	189	265.241	229.811	331.433	268.755	237.454	320.276	1.21057	1.18338	1.23776	0.629486	0.621163	0.63781	18.3566
10	FMT	r1		0.998672	278	307.562	291.981	340.508	311.308	296.56	337.774	3.60599	3.587	3.62497	0.081289	0.079144	0.083433	22.6593
11	FMT	r2		0.998928	287	324.188	303.008	373.391	316.194	301.857	344.364	4.27153	4.25591	4.28715	0.02971	0.028997	0.030423	19.0694
12	FMT	r3		0.998606	262	316.474	287.764	377.176	305.082	285.965	339.448	3.4262	3.40537	3.44704	0.11142	0.108744	0.114096	21.5818
13	FMT	r4		0.998411	178	231.036	204.905	282.545	232.071	209.596	270.532	1.52456	1.50743	1.54169	0.365202	0.361249	0.369155	17.9144
14	FMT	r5		0.997175	309	378.194	346.018	438.335	373.71	348.702	414.469	3.17132	3.144	3.19864	0.139705	0.136563	0.142846	23.8312
15	FMT	r6		0.998998	308	322.5	313.851	343.937	323.513	315.555	339.856	4.19293	4.17637	4.20948	0.033274	0.032389	0.034159	23.8126
16	FMT	r7		0.996915	294	402.04	352.579	493.264	421.709	385.115	473	3.62001	3.59683	3.64318	0.080085	0.07788	0.082291	23.4355
17	FMT	r8		0.998392	326	355.562	339.981	388.508	354.908	342.031	378.126	4.06952	4.0507	4.08835	0.040524	0.039464	0.041584	21.6596
