# Supplementary material for: Resveratrol Modulates the Gut Microbiota and Inflammation to Protect Against Diabetic Nephropathy in Mice
Source: Front Pharmacol. 2020 Aug 19;11:1249. doi: 10.3389/fphar.2020.01249 (PMC7466761; doi:10.3389/fphar.2020.01249)
Supplement: Table S4 — Relative species abundance at the genus level in control-FMT (n = 8) or resveratrol-FMT (n = 8) mice [file Table_4.xlsx]

## Sheet: Supplemental table 4
1	group	name	Alistipes	Enterococcus	Turicibacter	Odoribacter	Serratia	Lactococcus	Bacteroides	Parabacteroides	Paraprevotella	Rikenella	Lachnoclostridium
2	Control post FMT	c1	0.0638671	0.0167404	0.000165093	0.00311761	0.00132074	0.0263818	0.0713201	0.00422425	0.00581127	0.00115565	0.0241696
3	Control post FMT	c2	0.0288142	0.0686594	0.0061133	0.013346	0.000768002	0.000337921	0.0473089	0.000183818	0.00439297	0.000829442	0.00221185
4	Control post FMT	c3	0.0742992	0.0933059	0.000923526	0.00042661	0.00142998	0.0672089	0.029106	0.0146337	0.00446868	0.00509429	0.00154914
5	Control post FMT	c4	2.88e-05	0.0520123	0.000920572	0	0.279537	0.0218924	0.000431518	0.00011557	0	0	0
6	Control post FMT	c5	0.0570767	0.0159061	0.00109127	0.0345569	0.00479497	0.00687831	0.0743717	0.000898973	0.00820106	0.00284391	0.0330688
7	Control post FMT	c6	0.0130631	0.00618912	0.0298469	0.0215703	0.000439464	0.000805684	0.0105471	0.0122591	0.00520032	0.00556654	0.00205083
8	Control post FMT	c7	0.00356884	0.0512113	0.0257552	0.0406434	0.00106344	0	0.0157854	0.0128414	0.00614802	0.0129607	0.000797581
9	Control post FMT	c8	0.00165578	0.0060252	0.00519731	0.00022997	0.00883083	0.000597921	0.00993469	0.0146876	4.6e-05	4.6e-05	0.000367951
10	Resveratrol post FMT	f1	0.0147185	0.00772434	0.0373544	0.0512944	0.000573291	0.00159792	0.0181039	0.0274054	0.00428459	0.0257076	0.000331905
11	Resveratrol post FMT	f2	0.0799884	0.00986489	0.00403064	0.0605986	0.000367636	0.0278484	0.00692381	0.0378164	0.000735272	0.0166049	0.002022
12	Resveratrol post FMT	f3	0.0601709	0.00418106	0.0220263	0.0364819	0.00024238	9.09e-05	0.0198146	0.0228498	0.00918015	0.00799855	0.00115131
13	Resveratrol post FMT	f4	0.0889567	0.00378492	0.0344045	0.0500867	0.00173355	2.89e-05	0.000375603	2.88e-05	0.00011557	5.78e-05	0.000606744
14	Resveratrol post FMT	f5	0.0642123	0.00136986	0.0184931	0.0252654	0.00252569	0.000428082	0.00774829	0.0248347	0.000256849	0.003125	0.00633562
15	Resveratrol post FMT	f6	0.0803354	0.0215787	0.0291946	0.028393	0.00106891	0.000434245	0.0464308	0.00900901	0.00534456	0.0216789	0.000801684
16	Resveratrol post FMT	f7	0.0838441	0.0139254	0.0796748	0.0657911	0.00250156	0.00312695	0.0253909	0.0125951	0.0022931	0.0206796	0.0011257
17	Resveratrol post FMT	f8	0.0921812	0.00252101	0.092985	0.0554256	0.00288637	0.00259792	0.0217026	0.000827891	0.00456704	0.0186701	0.000621118
